# Supplementary material for: Investigation of Blood Coagulation Using Impedance Spectroscopy: Toward Innovative Biomarkers to Assess Fibrinogenesis and Clot Retraction
Source: Biomedicines. 2022 Jul 29;10(8):1833. doi: 10.3390/biomedicines10081833 (PMC9404805; doi:10.3390/biomedicines10081833)
Supplement: Supplementary file 1 [file biomedicines-10-01833-s001.zip]

Archive with 1 entries (1 files):
- biomedicines-1811588-supplementary.ppsm
